# Supplementary material for: Olaparib versus Placebo in Maintenance Treatment of Germline BRCA-Mutated Metastatic Pancreatic Cancer: A Cost–Utility Analysis from the Canadian Public Payer’s Perspective
Source: Curr Oncol. 2023 May 2;30(5):4688–99. doi: 10.3390/curroncol30050354 (PMC10217075; doi:10.3390/curroncol30050354)
Supplement: Supplementary file 1 [file curroncol-30-00354-s001.zip]

Archive with 1 entries (1 files):
- curroncol-2290206-supplementary.pdf
